# Supplementary material for: Design and Preclinical Evaluation of a Nanoparticle Vaccine against Respiratory Syncytial Virus Based on the Attachment Protein G
Source: Vaccines (Basel). 2024 Mar 12;12(3):294. doi: 10.3390/vaccines12030294 (PMC10975092; doi:10.3390/vaccines12030294)
Supplement: Supplementary file 1 [file vaccines-12-00294-s001.zip]

Archive with 1 entries (1 files):
- vaccines-2897920-supplementary.pdf
